# Supplementary material for: Analytical Validation and Clinical Sensitivity of the Belay Summit™ 2.0 Cerebrospinal Fluid Liquid Biopsy Test—An Expanded Comprehensive Genomic Profiling Platform for Central Nervous System Malignancies
Source: Cancers (Basel). 2026 Jan 14;18(2):256. doi: 10.3390/cancers18020256 (PMC12838635; doi:10.3390/cancers18020256)
Supplement: Supplementary file 1 [file cancers-18-00256-s001.zip]

Archive with 1 entries (1 files):
- cancers-4080878-supplementary.pdf
